# Supplementary material for: Personality traits, sex and food abundance shape space use in an arboreal mammal
Source: Oecologia. 2021 Apr 1;196(1):65–76. doi: 10.1007/s00442-021-04901-2 (PMC8139925; doi:10.1007/s00442-021-04901-2)
Supplement: Supplementary file 2 — (XLSX 31 KB) [file 442_2021_4901_MOESM2_ESM.xlsx]

## Sheet: Foglio1
Area	id	Sex	Season	Year	repeat	ovl males	ovl females	kde95	bestca	bm	fl	Nsame	Nother	food	propca	LnKDE	LnCA	standardized captures	standardized trap diversity	PC1
CED	726	Male	Spring	2000	1	3.9	0.1	9.3	6.48	338	60	0.145	0.053	low	0.696774	2.23001	1.86872	-0.496424	-0.327849	-0.582761
CED	159	Male	Spring	2002	1	64.7	28.9	18.89	15.6	339	59.3	0.132	0.066	medium-high	0.825834	2.93863	2.74727	0.430668	0.448631	0.621664
CED	796	Male	Spring	2002	1	123.4	1	14.6	8.65	330	58.9	0.132	0.066	medium-high	0.592466	2.68102	2.15756	0.108017	0.0603908	0.119064
CED	1208	Male	Spring	2002	1	32.1	16.4	68.6	4.06	333	60	0.132	0.066	medium-high	0.0591837	4.22829	1.40118	1.12637	1.22511	1.6625
CED	1218	Male	Spring	2002	1	0	92	5.41	1.94	316	58.7	0.132	0.066	medium-high	0.358595	1.68825	0.662688	-0.115051	0.0603908	-0.0386446
CED	1283	Male	Spring	2002	1	173.7	2.8	12.24	4.02	315	59	0.132	0.066	medium-high	0.328431	2.50471	1.39128	-1.33832	-1.49257	-2.00144
CED	159	Male	Autumn	2002	2	61.7	83	5.2	3.26	339	59.3	0.105	0.105	medium-high	0.626923	1.64866	1.18173	0.430668	0.448631	0.621664
CED	1208	Male	Autumn	2002	2	23.7	3.6	10.18	6.36	333	60	0.105	0.105	medium-high	0.624754	2.32043	1.85003	1.12637	1.22511	1.6625
CED	1218	Male	Autumn	2002	2	95.9	23.9	6.09	3.91	316	58.7	0.105	0.105	medium-high	0.642036	1.80665	1.36354	-0.115051	0.0603908	-0.0386446
CED	1283	Male	Autumn	2002	2	11.9	5.9	23.76	11.8	315	59	0.105	0.105	medium-high	0.496633	3.168	2.4681	-1.33832	-1.49257	-2.00144
CED	199	Male	Spring	2004	1	3.6	86.6	4.99	3.42	350	60	0.132	0.132	low	0.685371	1.60744	1.22964	1.87025	1.22511	2.18842
CED	1213	Male	Spring	2004	1	89.9	35.8	5.26	2.77	343	59.4	0.132	0.132	low	0.526616	1.66013	1.01885	2.20401	1.61335	2.69887
CED	1236	Male	Spring	2004	1	55	28.6	7.07	4.56	347	59.4	0.132	0.132	low	0.644979	1.95586	1.51732	-0.226584	-0.327849	-0.391985
CED	1259	Male	Spring	2004	1	8	24	3.61	1.53	338	59.5	0.132	0.132	low	0.423823	1.28371	0.425268	-0.10849	-0.327849	-0.308492
CED	1272	Male	Spring	2004	1	0	8	6.97	5.06	345	58.9	0.132	0.132	low	0.725968	1.94162	1.62137	0.567469	0.448631	0.718382
CED	1898	Male	Spring	2004	1	0	0	6.9	4.13	340	59	0.132	0.132	low	0.598551	1.93152	1.41828	-0.159664	-1.10433	-0.893644
CED	199	Male	Autumn	2004	2	0	78.1	2	1.97	350	60	0.105	0.118	medium-high	0.985	0.693147	0.678034	1.87025	1.22511	2.18842
CED	1236	Male	Autumn	2004	2	0	16.3	5.38	2.5	347	59.4	0.105	0.118	medium-high	0.464684	1.68269	0.916291	-0.226584	-0.327849	-0.391985
CED	1272	Male	Autumn	2004	2	0	0.8	8.78	3.83	345	58.9	0.105	0.118	medium-high	0.436219	2.17248	1.34286	0.567469	0.448631	0.718382
CED	1898	Male	Autumn	2004	2	0	0	7.62	3.1	340	59	0.105	0.118	medium-high	0.406824	2.03078	1.1314	-0.159664	-1.10433	-0.893644
CED	199	Male	Spring	2006	3	37.7	0	3.58	2.81	350	60	0.093	0.053	medium-high	0.784916	1.27536	1.03318	1.87025	1.22511	2.18842
CED	2108	Male	Spring	2006	1	42.48	50.62	7.2	2.89	290	58	0.093	0.053	medium-high	0.401389	1.97408	1.06126	-1.10871	-0.71609	-1.29014
CED	2175	Male	Spring	2006	1	85.65	39.37	8.8	2.01	322	58.8	0.093	0.053	medium-high	0.228409	2.17475	0.698135	1.58026	2.77807	3.08134
CED	199	Male	Autumn	2006	4	8.53	5.22	1.26	1.06	350	60	0.12	0.053	medium-high	0.84127	0.231112	0.0582689	1.87025	1.22511	2.18842
CED	2108	Male	Autumn	2006	2	22.99	4.11	3.95	3.06	290	58	0.12	0.053	medium-high	0.774684	1.37372	1.11841	-1.10871	-0.71609	-1.29014
CED	2117	Male	Autumn	2006	1	59.18	37.35	4.44	3.58	331	58.3	0.12	0.053	medium-high	0.806306	1.49065	1.27536	-0.876104	-0.327849	-0.851195
CED	2175	Male	Autumn	2006	2	12.54	25.69	5.7	1.75	322	58.8	0.12	0.053	medium-high	0.307018	1.74047	0.559616	1.58026	2.77807	3.08134
CED	153	Female	Spring	2002	1	111.1	5.2	14.6	1.48	315	58	0.066	0.132	medium-high	0.10137	2.68102	0.392042	-1.10871	-1.10433	-1.56462
CED	1206	Female	Spring	2002	1	36.6	0	34.59	17.18	330	57.8	0.066	0.132	medium-high	0.496675	3.54356	2.84375	0.0648422	0.0603908	0.0885397
CED	153	Female	Autumn	2002	2	12.5	10.6	5.64	3.3	315	58	0.105	0.105	medium-high	0.585106	1.72988	1.19392	-1.10871	-1.10433	-1.56462
CED	1206	Female	Autumn	2002	2	128.8	0.5	6.01	3.45	330	57.8	0.105	0.105	medium-high	0.574043	1.79342	1.23837	0.0648422	0.0603908	0.0885397
CED	1279	Female	Autumn	2002	1	82.5	33.8	7.08	1.06	353	58.6	0.105	0.105	medium-high	0.149718	1.95727	0.0582689	-0.845089	-0.327849	-0.829268
CED	198	Female	Spring	2004	1	77.1	0	5.5	3.22	328	58.8	0.132	0.132	low	0.585455	1.70475	1.16938	-0.483371	0.0603908	-0.299047
CED	1279	Female	Spring	2004	2	0	0	3.01	2.02	353	58.6	0.132	0.132	low	0.671096	1.10194	0.703098	-0.845089	-0.327849	-0.829268
CED	1878	Female	Spring	2004	1	56.3	0	2.5	1.49	325	57.5	0.132	0.132	low	0.596	0.916291	0.398776	-0.346085	-0.327849	-0.476472
CED	1895	Female	Spring	2004	1	99	0	3.53	2.07	355	58.2	0.132	0.132	low	0.586402	1.2613	0.727549	0.275317	0.0603908	0.237345
CED	198	Female	Autumn	2004	2	58	77.9	1.56	0.81	328	58.8	0.118	0.105	medium-high	0.519231	0.444686	-0.210721	-0.483371	0.0603908	-0.299047
CED	1279	Female	Autumn	2004	3	0	0	1.37	0.82	353	58.6	0.118	0.105	medium-high	0.59854	0.314811	-0.198451	-0.845089	-0.327849	-0.829268
CED	1878	Female	Autumn	2004	2	85.5	50.6	1.71	1.24	325	57.5	0.118	0.105	medium-high	0.725146	0.536493	0.215111	-0.346085	-0.327849	-0.476472
CED	1895	Female	Autumn	2004	2	23.1	0	2.75	1.75	355	58.2	0.118	0.105	medium-high	0.636364	1.0116	0.559616	0.275317	0.0603908	0.237345
CED	2186	Female	Spring	2006	1	118.6	10.59	7.18	2.82	380	59.2	0.053	0.093	medium-high	0.392758	1.9713	1.03674	-0.713277	-0.71609	-1.01056
CED	2187	Female	Spring	2006	1	65.58	9.85	3.79	2.97	305	57.5	0.053	0.093	medium-high	0.783641	1.33237	1.08856	-1.17462	-1.10433	-1.61122
CED	2186	Female	Autumn	2006	2	114.62	4.4	3.76	3.54	380	59.2	0.053	0.12	medium-high	0.941489	1.32442	1.26413	-0.713277	-0.71609	-1.01056
CED	2187	Female	Autumn	2006	2	25.86	6.81	3.23	2.08	305	57.5	0.053	0.12	medium-high	0.643963	1.17248	0.732368	-1.17462	-1.10433	-1.61122
CED	2426	Female	Autumn	2006	1	0	0	2.16	2.23	362	58.5	0.053	0.12	medium-high	1.03241	0.770108	0.802002	-0.317839	-1.10433	-1.00547
OGA	725	Male	Spring	2000	1	20	28.9	9.16141	5.91209	280	56	0.21	0.17	medium-high	0.645326	2.215	1.777	1.93217	1.12516	2.16153
OGA	791	Male	Spring	2000	1	0	47.8	5.90028	5.32813	367	59.5	0.21	0.15	medium-high	0.90303	1.775	1.673	2.75786	1.85578	3.26184
OGA	1555	Male	Spring	2000	1	26	0	2.20781	1.89269	309	58.7	0.21	0.17	medium-high	0.857272	0.792	0.638	-0.426413	0.759844	0.235736
OGA	1559	Male	Autumn	2000	1	77.6	40.2	48.4242	22.6011	303	59	0.21	0.17	low	0.466732	3.88	3.118	-0.244983	0.029222	-0.152543
OGA	1569	Male	Autumn	2000	1	109.8	64.7	10.6228	7.56854	333	57.8	0.21	0.17	low	0.712482	2.363	2.024	0.299305	0.759844	0.748819
OGA	1571	Male	Autumn	2000	1	118.6	11.4	13.9294	6.33443	313	57.7	0.21	0.17	low	0.454753	2.634	1.846	-0.736753	-1.06671	-1.27505
OGA	1705	Male	Autumn	2000	1	106.2	111.5	9.55438	5.97749	325	59	0.21	0.17	low	0.625628	2.257	1.788	-1.33356	-0.7014	-1.43872
OGA	1201	Male	Spring	2003	1	7	0	9.13397	8.14171	316	58.2	0.21	0.15	medium-high	0.891366	2.212	2.097	1.66397	1.85578	2.48846
OGA	1271	Male	Spring	2003	1	24.7	0	7.56097	5.49589	326	57.6	0.21	0.15	medium-high	0.726876	2.023	1.704	0.168438	-0.336089	-0.118529
OGA	1555	Male	Spring	2003	2	34	23.2	7.56854	3.95903	309	58.7	0.21	0.15	medium-high	0.523091	2.024	1.376	-0.426413	0.759844	0.235736
OGA	1569	Male	Spring	2003	2	0	23.3	4.81627	2.39408	333	57.8	0.21	0.15	medium-high	0.497082	1.572	0.873	0.299305	0.759844	0.748819
OGA	1716	Male	Spring	2003	1	99	0	1.33643	0.558221	295	57.5	0.21	0.15	medium-high	0.417697	0.29	-0.583	-0.426413	-0.7014	-0.797364
OGA	1271	Male	Autumn	2003	2	5.8	0	7.98848	3.21556	326	57.6	0.26	0.19	medium-high	0.402524	2.078	1.168	-1.24506	-1.43202	-1.8927
OGA	1555	Male	Autumn	2003	3	8.1	0	4.37104	2.31405	309	58.7	0.26	0.19	medium-high	0.529406	1.475	0.839	-0.426413	0.759844	0.235736
OGA	1569	Male	Autumn	2003	3	0	30.3	4.8501	3.19632	333	57.8	0.26	0.19	medium-high	0.659021	1.579	1.162	0.299305	0.759844	0.748819
OGA	1587	Female	Spring	2000	1	167	2.5	5.60691	3.72848	343	58.9	0.17	0.21	medium-high	0.664979	1.724	1.316	0.662164	-0.336089	0.230535
OGA	1588	Female	Spring	2000	1	151.9	33.1	4.53579	3.18674	338	62	0.17	0.21	medium-high	0.702577	1.512	1.159	-0.951603	-1.06671	-1.42695
OGA	1263	Female	Spring	2003	1	3.4	0	3.46946	2.2796	325	60	0.15	0.21	medium-high	0.657047	1.244	0.824	-1.03118	-1.06671	-1.48321
OGA	1587	Female	Spring	2003	2	0	15	5.10387	3.95508	343	58.9	0.15	0.21	medium-high	0.774916	1.63	1.375	0.662164	-0.336089	0.230535
OGA	1703	Female	Spring	2003	1	0	0.8	3.77726	2.62216	338	58.8	0.15	0.21	medium-high	0.694197	1.329	0.964	-0.0992449	0.759844	0.467044
OGA	180	Female	Autumn	2003	1	0	1	3.16768	2.14256	305	57	0.19	0.26	medium-high	0.67638	1.153	0.762	-0.728795	-1.06671	-1.26942
OGA	705	Female	Autumn	2003	1	46	17.6	2.66979	2.11066	320	57.5	0.19	0.26	medium-high	0.790571	0.982	0.747	-0.199626	-1.43202	-1.15358
OGA	1263	Female	Autumn	2003	2	51.2	0	4.22492	2.2705	325	60	0.19	0.26	medium-high	0.537407	1.441	0.82	-1.03118	-1.06671	-1.48321
OGA	1587	Female	Autumn	2003	3	14.2	6.4	3.34344	2.47688	343	58.9	0.19	0.26	medium-high	0.740818	1.207	0.907	0.662164	-0.336089	0.230535
OGA	1703	Female	Autumn	2003	2	72.3	36.9	2.94174	2.68854	338	58.8	0.19	0.26	medium-high	0.913931	1.079	0.989	-0.0992449	0.759844	0.467044
RHE	128	Male	Spring	2001	1	49.3	33.2	57	12.47	316.25	57	0.19	0.13	low	0.218772	4.04305	2.52333	0.392209	2.07748	1.74607
RHE	130	Male	Spring	2001	1	68.2	32.1	85.4	6.79	281	57	0.19	0.13	low	0.0795082	4.44735	1.91545	0.874021	1.69773	1.81823
RHE	131	Male	Spring	2001	1	48.8	76.7	194.2	8.85	294.231	57	0.19	0.13	low	0.0455716	5.26889	2.18042	0.673266	1.31797	1.40781
RHE	139	Male	Spring	2001	1	66.2	78.7	23.1	7.15	295	57	0.19	0.13	low	0.309524	3.13983	1.96711	0.761096	0.558463	0.932928
RHE	178	Male	Spring	2001	1	53.5	58.2	80.3	15.88	286.667	56	0.19	0.13	low	0.197758	4.38577	2.76506	-0.788229	-0.960555	-1.23639
RHE	305	Male	Spring	2001	1	63.2	42	79	3.45	292.5	57	0.19	0.13	low	0.0436709	4.36945	1.23837	-1.66887	-1.72006	-2.39598
RHE	923	Male	Spring	2001	1	66.8	68.5	62.4	14.17	325	58	0.19	0.13	low	0.227083	4.13357	2.65113	-0.897346	-0.960555	-1.31354
RHE	130	Male	Autumn	2001	2	0	0	21.88	15.48	281	57	0.145	0.16	low	0.707495	3.08557	2.73955	0.874021	1.69773	1.81823
RHE	131	Male	Autumn	2001	2	30.8	126.2	17.35	4.84	294.231	57	0.145	0.16	low	0.278963	2.85359	1.57691	0.673266	1.31797	1.40781
RHE	139	Male	Autumn	2001	2	76.8	221	8.03	3.59	295	57	0.145	0.16	low	0.447073	2.08318	1.27815	0.761096	0.558463	0.932928
RHE	178	Male	Autumn	2001	2	23.5	50.5	121.35	16.08	286.667	56	0.145	0.16	low	0.132509	4.79868	2.77758	-0.788229	-0.960555	-1.23639
RHE	305	Male	Autumn	2001	2	50.9	100.3	52.4	3.02	292.5	57	0.145	0.16	low	0.0576336	3.95891	1.10526	-1.66887	-1.72006	-2.39598
RHE	916	Male	Autumn	2001	1	57	155.2	77.13	11.13	325	57	0.145	0.16	low	0.144302	4.34549	2.40964	-1.48871	-1.72006	-2.2686
RHE	923	Male	Autumn	2001	2	25.1	120.2	86.58	34.38	325	58	0.145	0.16	low	0.397089	4.46107	3.53747	-0.897346	-0.960555	-1.31354
RHE	315	Male	Spring	2002	1	118.9	31.2	24.6	12.34	303.056	57	0.2	0.174	medium-high	0.501626	3.20275	2.51285	0.729477	0.558463	0.910574
RHE	317	Male	Spring	2002	1	78.1	19.8	66.64	13.02	301.667	59	0.2	0.174	medium-high	0.195378	4.1993	2.56649	-0.80598	-1.34031	-1.51743
RHE	336	Male	Spring	2002	1	118.1	47.3	35.86	17.47	322.308	58	0.2	0.174	medium-high	0.487172	3.57962	2.86049	0.392209	0.938218	0.940612
RHE	432	Male	Spring	2002	1	163.3	26.5	12.91	11.4	295.156	57.5	0.2	0.174	medium-high	0.883036	2.558	2.43361	0.577992	-0.201046	0.266501
RHE	315	Male	Autumn	2002	2	46.1	18.2	26.46	7.18	303.056	57	0.174	0.159	medium-high	0.271353	3.27563	1.9713	0.729477	0.558463	0.910574
RHE	317	Male	Autumn	2002	2	0	1.8	31.07	11.65	301.667	59	0.174	0.159	medium-high	0.37496	3.43624	2.45531	-0.80598	-1.34031	-1.51743
RHE	336	Male	Autumn	2002	2	30.3	30.5	17.84	6.1	322.308	58	0.174	0.159	medium-high	0.341928	2.88144	1.80829	0.392209	0.938218	0.940612
RHE	315	Male	Spring	2003	3	16.2	1.5	14.5	7.2	303.056	57	0.19	0.145	medium-high	0.496552	2.67415	1.97408	0.729477	0.558463	0.910574
RHE	331	Male	Spring	2003	1	0	56.6	13.03	6.04	297.391	58	0.19	0.145	medium-high	0.463546	2.56725	1.7984	2.59268	0.938218	2.49634
RHE	336	Male	Spring	2003	3	13.1	94.8	24.55	3.61	322.308	58	0.19	0.145	medium-high	0.147047	3.20071	1.28371	0.392209	0.938218	0.940612
RHE	425	Male	Spring	2003	1	62.8	43.4	23.34	11.23	274.091	55	0.19	0.145	medium-high	0.481148	3.15017	2.41859	1.18428	0.558463	1.23212
RHE	492	Male	Spring	2003	1	91.4	59.1	25.04	7.34	299	56	0.19	0.145	medium-high	0.293131	3.22047	1.99334	-0.221006	-0.960555	-0.835363
RHE	315	Male	Autumn	2003	4	7.4	0	11.69	3.04	303.056	57	0.22	0.162	medium-high	0.260051	2.45873	1.11186	0.729477	0.558463	0.910574
RHE	331	Male	Autumn	2003	2	0	62.7	13.63	5.78	297.391	58	0.22	0.162	medium-high	0.424065	2.61227	1.7544	2.59268	0.938218	2.49634
RHE	336	Male	Autumn	2003	4	15.6	66.6	26.09	11.45	322.308	58	0.22	0.162	medium-high	0.438865	3.26155	2.43799	0.392209	0.938218	0.940612
RHE	425	Male	Autumn	2003	2	48.6	40.9	24.27	8.14	274.091	55	0.22	0.162	medium-high	0.335393	3.18924	2.09679	1.18428	0.558463	1.23212
RHE	492	Male	Autumn	2003	2	58	41.1	23.11	11.4	299	56	0.22	0.162	medium-high	0.493293	3.14027	2.43361	-0.221006	-0.960555	-0.835363
RHE	146	Female	Spring	2001	1	104.2	24.4	44.3	10.43	296.875	56	0.13	0.19	low	0.23544	3.79098	2.34469	0.0710014	0.178709	0.176545
RHE	1180	Female	Spring	2001	1	15.3	89.4	55.7	18.54	272.5	56	0.13	0.19	low	0.332855	4.01998	2.91993	0.874021	0.178709	0.74428
RHE	309	Female	Spring	2001	1	155.3	35	69.8	16.17	320	58	0.13	0.19	low	0.231662	4.24563	2.78316	-1.14534	-0.5808	-1.22038
RHE	913	Female	Spring	2001	1	25.3	67.3	36.43	5.9	323.333	59	0.13	0.19	low	0.161954	3.59539	1.77495	-1.16441	-1.34031	-1.77084
RHE	146	Female	Autumn	2001	2	33.9	18.3	46.5	4.19	296.875	56	0.16	0.145	low	0.0901075	3.83945	1.4327	0.0710014	0.178709	0.176545
RHE	1180	Female	Autumn	2001	2	119.1	248.5	25.03	10.91	272.5	56	0.16	0.145	low	0.435877	3.22008	2.38968	0.874021	0.178709	0.74428
RHE	309	Female	Autumn	2001	2	82.4	68.1	158.1	98.53	320	58	0.16	0.145	low	0.623213	5.06323	4.59036	-1.14534	-0.5808	-1.22038
RHE	913	Female	Autumn	2001	2	85.8	133.2	65.51	15.89	323.333	59	0.16	0.145	low	0.242558	4.1822	2.76569	-1.16441	-1.34031	-1.77084
RHE	924	Female	Autumn	2001	1	62	91.2	143.79	28.76	267.5	58	0.16	0.145	low	0.200014	4.96835	3.35899	-1.48871	-1.72006	-2.2686
RHE	309	Female	Spring	2002	3	0	66.5	28.7	11.09	320	58	0.174	0.2	medium-high	0.386411	3.3569	2.40604	-1.14534	-0.5808	-1.22038
RHE	339	Female	Spring	2002	1	23.8	16.7	25.9	10.23	311.429	58	0.174	0.2	medium-high	0.394981	3.25424	2.32532	0.0486953	0.178709	0.160775
RHE	806	Female	Spring	2002	1	0	159.9	5.64	2.38	334.375	57	0.174	0.2	medium-high	0.421986	1.72988	0.8671	-0.619595	0.178709	-0.311707
RHE	309	Female	Autumn	2002	4	0	0	19.02	6.83	320	58	0.159	0.174	medium-high	0.359096	2.94549	1.92132	-1.14534	-0.5808	-1.22038
RHE	339	Female	Autumn	2002	2	8.4	0	25.9	10.23	311.429	58	0.159	0.174	medium-high	0.394981	3.25424	2.32532	0.0486953	0.178709	0.160775
RHE	441	Female	Spring	2003	1	101.4	26.2	17.05	11.96	325	56	0.145	0.19	medium-high	0.701466	2.83615	2.48157	-0.450961	-0.5808	-0.729455
RHE	503	Female	Spring	2003	1	2	0	21	10.71	353.75	56	0.145	0.19	medium-high	0.51	3.04452	2.37118	0.898111	0.938218	1.29828
RHE	806	Female	Spring	2003	2	44.5	0	26.07	6.8	334.375	57	0.145	0.19	medium-high	0.260836	3.26079	1.91692	-0.619595	0.178709	-0.311707
RHE	441	Female	Autumn	2003	2	70.1	0	19.49	13.54	325	56	0.162	0.22	medium-high	0.694715	2.9699	2.60565	-0.450961	-0.5808	-0.729455
RHE	503	Female	Autumn	2003	2	13.3	0.2	25.05	6.88	353.75	56	0.162	0.22	medium-high	0.274651	3.22087	1.92862	0.898111	0.938218	1.29828
RHE	806	Female	Autumn	2003	3	40.4	0	33.2	9.64	334.375	57	0.162	0.22	medium-high	0.290361	3.50255	2.26592	-0.619595	0.178709	-0.311707
